# Supplementary material for: The Relationship between Cancer Stage, Selected Immunological Parameters, Epstein–Barr Virus Infection, and Total Serum Content of Iron, Zinc, and Copper in Patients with Laryngeal Cancer
Source: J Clin Med. 2024 Jan 16;13(2):511. doi: 10.3390/jcm13020511 (PMC10816330; doi:10.3390/jcm13020511)
Supplement: Supplementary file 1 [file jcm-13-00511-s001.zip]

Archive with 1 entries (1 files):
- jcm-2786494-supplementary.pdf
